# Supplementary material for: Simultaneous Screening and Quantification of 479 Pesticides in Green Tea by LC-QTOF-MS
Source: Foods. 2023 Nov 20;12(22):4177. doi: 10.3390/foods12224177 (PMC10670754; doi:10.3390/foods12224177)
Supplement: Supplementary file 1 [file foods-12-04177-s001.zip]

Archive with 1 entries (1 files):
- foods-2709671-supplementary.pdf
